# Supplementary material for: Notch1 siRNA and AMD3100 Ameliorate Metabolic Dysfunction-Associated Steatotic Liver Disease
Source: Biomedicines. 2025 Feb 16;13(2):486. doi: 10.3390/biomedicines13020486 (PMC11853639; doi:10.3390/biomedicines13020486)
Supplement: Supplementary file 1 [file biomedicines-13-00486-s001.zip]

Archive with 1 entries (1 files):
- biomedicines-3411646-supplementary.pdf
